# Supplementary material for: Spatial Analysis of Groundwater Hydrochemistry through Integrated Multivariate Analysis: A Case Study in the Urbanized Langat Basin, Malaysia
Source: Int J Environ Res Public Health. 2021 May 27;18(11):5733. doi: 10.3390/ijerph18115733 (PMC8198349; doi:10.3390/ijerph18115733)
Supplement: Supplementary file 1 [file ijerph-18-05733-s001.zip]

Archive with 1 entries (1 files):
- ijerph-1197578-supplementary.pdf
